# Supplementary material for: Characterization of Genes Encoding Poly(A) Polymerases in Plants: Evidence for Duplication and Functional Specialization
Source: PLoS One. 2009 Nov 26;4(11):e8082. doi: 10.1371/journal.pone.0008082 (PMC2778134; doi:10.1371/journal.pone.0008082)
Supplement: File S1 — FASTA file of poly(A) polymerase sequences used in this study. (0.03 MB TXT) [file pone.0008082.s004.txt]

>mossPAP1
MEGSRYLGVTEPISTADPTEVDYVNTKQLEECVKGLALQGSREEEVRREEVLGRLDELVN
VWVKSMSRKKGLNDEYVREARCKIFTFGSYRLGVHGPGADIDTLCVGPCYVTREEDFFVE
LHDLLQKTEGVTELHTVPDAHVPVMSFEFNGIPIDLLYARLPLWVIPEELDILQDTILQN
VDEQSVRSLNGCRVTDRILRLVPNMEHFRTTLRYVKLWAKRRGVYSNVIGFLGGVNWALL
VARICQLYPNAVPSVLLSRFFRVYKQWRWPNPVMLCAIEEGPLGLPVWDPRRNPRDRSHL
MPIITPTYPCQNSSFNVSNSTLRVMTEEFKRGDSICDSLDSKVADWSKLFEPYPFFESYK
NYLQIDISAGDEEDLRIWKGWVESRLRQLILKVEKDTFGALQCHPHPSAFHDTSKRVQVC
SFFVALQRKQGAPPSSTPFDMCHTIAEFKHSVNQYLLWKPTMKIHVSHVRPKQIPTYVFP
NGIRPVRPPRPTIHKPGTNPDNVPTSQSPEASTRSVVTPPSEEPELPIPGTKRGAESLGV
LGKRVRVELRSES
>mossPAP2
MDGDRYLGVTEPISTADPTEVDYANTKQLEEFVKGLALQGSREEEVRREEVLGLLDELVN
VWVKMVSRMKGLNDEYVREARCKIFTFGSYRLGVHGPGADIDTLCVGPCYVTREEDFFVE
LHDLLQKTDGVTELHTVPDAHVPVMSFEFNGIPIDLLYARLPLWVIPEELDILQDSILQN
VDEQSVRSLNGCRVTDRILRLVPNIEHFRTTLRYVKLWAKRRGVYSNVIGFLGGVNWALL
VARICQLYPNAVPSVLLSRFFRVYKQWRWPNPVMLCAIEEGSLGLPIWDPRKNPRDRSHL
MPIITPTYPCQNSSFNVSNSTLRVMTEEFKRGDGVCDSLDSKVADWSKLFEPYPFFESYK
NYLQIEITAGDEEDLRIWKGWVESRLRQLILKVEKDTFGMLQCHPHPNAFHDTSKKVQVC
SFFVALQRKQGAQHSSTPFDMCHTIAEFKHSVNQYLLWKPTMKIGVSHVRPKQIPTYVFP
NGIRPVRPPR
>SelaginellaPAP1
MAQSNGKKYLGVTEPISTAGPTEADFARTRDLEKVLTEAGLYESPEEAVQREEVLGRLDQ
LVKEWVKNICLRKGYSEQLTQEANAKIFTFGSYRLGVHGPGTDIDTLCVGPRHVSREEDF
FGVFHGMLEAMSEVTELHPVPDAHVPVMRFKFSGISIDLLYAPLAVWTIPEDLDISQESI
LRNLDEPSVRSLNGCRVTDQILRLVPNIEHFRTTLRCMKLWARKRGVYSNVTGFLGGVNW
ALLVARICQLYPNALPSMLVSRFFRVYTQWRWPNPVMLCEIEEGSLGLSVWDPRKNPRDR
THQMPIITPAYPCMNSSYNVSSSTLRVMVEEFSRANGICEVIEMNKAEWSALFEPYAFFD
AYKNYLQIDVFAADNDDLRRWKGWVESRLRQLTLKIEKHTYGMLQCHPHPCDFVDESKEG
KHCAFFMGLQKRQGLPSQEGQQFDIRLTVEEFRQSVTGYQLWKEGMDIAVSHVRRRQIPA
YVFPGGTKPARPPKVTGTGRLVGTNSLPTELDTPPLKRKLDSETTPPEGSRPLRRTNTGV
SEAGSCQAPAKPEKQEAYADATPATLLRPDANAANFGFPEIQQNGPGSAAVQAKQTQPAT
FVFQQTVAPLEELEAAGTSSIAASSAAAAAAAEIRRPVIRLCSASVPPSTSAPPGNHFVN
R
>SelaginellaPAP2
MEPLSTAGPTPADLGRTRDLEKLLSNAGLNESREEAMKREGVLGRLDQIVKSWVRQICVN
KGFSNEVVQEANAKIFTFGSYRLGVHGPGSDIDTLCVGPSHATREEDFFVELHNILAETE
NVTELNPVPEAHVPVMKFKFDGISIDLLYARLSSWTIPEDLDISDESIMQNLDEQSVLSL
NGCRVTDQILRLVPNIQHFRTTLRCMKYWAKRRGVYSNVTGFLGGINWALLVARICQLYP
NAVPSTLVSRFFRVYTQWRWPNPVMLCPIEERSSLGLLQVWDPRKNPRDKSHLMPIITPA
YPCMNSSYNVSTSTLRIMTQEFNRGNEVCEQLEMSRATWDLLFESFSFFEAYRNYLQIDV
VAIDDCDHRCWKGWVESRLRQLTLKVEKDTYGMLQCHPHPSDFVDMARDGYHCAYFMGLQ
RKLGAPLHEGQQFDIRTTVEQFKLNVAAYTSWKPGMEIYVSHVRRKQIPLFVYPGGVKPA
RPARQHSGSPSSDSKQGDSRKRLTSADPGGHCSKKIASSSSSNQVVAAEEVEVS
>At1g17980
MASVQQNGQRFGVSEPISMGGPTEFDVIKTRELEKHLQDVGLYESKEEAVRREEVLGILD
QIVKTWIKTISRAKGLNDQLLHEANAKIFTFGSYRLGVHGPGADIDTLCVGPRHATREGD
FFGELQRMLSEMPEVTELHPVPDAHVPLMGFKLNGVSIDLLYAQLPLWVIPEDLDLSQDS
ILQNADEQTVRSLNGCRVTDQILRLVPNIQNFRTTLRCMRFWAKRRGVYSNVSGFLGGIN
WALLVARICQLYPNALPNILVSRFFRVFYQWNWPNAIFLCSPDEGSLGLQVWDPRINPKD
RLHIMPIITPAYPCMNSSYNVSESTLRIMKGEFQRGNEICEAMESNKADWDTLFEPFAFF
EAYKNYLQIDISAANVDDLRKWKGWVESRLRQLTLKIERHFKMLHCHPHPHDFQDTSRPL
HCSYFMGLQRKQGVPAAEGEQFDIRRTVEEFKHTVNAYTLWIPGMEISVGHIKRRSLPNF
VFPGGVRPSHTSKGTWDSNRRSEHRNSSTSSAPAATTTTTEMSSESKAGSNSPVDGKKRK
WGDSETLTDQPRNSKHIAVSVPVENCEGGSPNPSVGSICSSPMKDYCTNGKSEPISKDPP
ENVVAFSKDPPESLPIEKIATPQAHETEELEESFDFGNQVIEQISHKVAVLSATATIPPF
EATSNGSPFPYEAVEELEVLPTRQPDAAHRPSVQQRKPIIKLSFTSLGKTNGK
>Os06g21470
MAKSNNGNGYLGVTEPISLSGPTEKDVVRTQEVEKCLADAGLYESQEEAVSREEVLGKLD
QIVKAWIKKATRASGFGDQFVQEANAKIFTFGSYRLGVHGPGADIDTLCVGPRHATRTEY
FFQALYDMLVDMPEVTELHPVPDAHVPVLKFKLNGVSIDLLYANLTHVVIPEDLDLSHDS
ILHNVDEQTVRSLNGCRVTDKILRLVPNILTFRTTLRSLRFWAKRRGVYSNVIGFLGGIN
WALLVARICQLYPNASPSMLISRFFKVYSKWKWPNPVMLCHIEEGSLGLLVWDPRRNFRD
RGHHMPIITPAYPSMNSSYNVSISTRHVMVQEFTRASDICQAIDEREADWDALFEPYPFF
ESYRNYLKIEITARNEDDLRNWKGWVESRLRTLVLKIERFTREMLLSHPNPRDFIDSSRP
LHCFYFMGLWKKQISQAQEAEQYDIRAIVNEFKSNIHAYQHWREGMEIEVSHVKRKDIPS
FVFPGRIRPSRPSRTVGKEARAVSRSNISANVQERNVPSMAQPMPYKSSEVNKIPSDPHG
GYQSQERNNAVVSSLPCEETGHMFNGYANLHTESVELEHLRSYKGSTSVPENHVVHDLVK
PPESMPPNSIHVYPSPTNGLGHLSDSSCKKPADIIVNKTTNFSSAVLAVPDELDELDSHQ
VKVNQKDLTAVDQGLSLEHKVGSNGGKAGTTGSPDNNHLKRKAEEELEPLELAAPLVRPP
APTSMTQRRPLRLRLSTVVQPKPAEGTS
>Sb01g012650
MSKAKTNNGYLGVTEPISLSGPTDKDLMQTTEVEKYLSDAGLYESQDEAVLREEVLGKLD
QTVKAWIKKATRISGYGEQFVHEANAKIFTFGSYRLGVHGPGADIDTLCVGPRHATRNEY
FFRWLHDMLAEMPEVSELHPVPDAHVPVLGFKINGVSIDLLYANLAHAVIPEDLDLSQDS
ILNNVDEQTVRSLNGCRVTDQILRLVPNILSFRTTLRFIRYWGKRRGVYSNVMGFLGGIN
WAILVGRICQLYPNASPSMLISRFFRVYSKWKWPNPVMLCHIEEGYLGLPVWDPRRNYRD
RGHQMPIITPAYPCMNSSYNVSVSTRYVMTQEFTRAFEICQAIDEGKADWDALFEPYPFF
ESYKNYLEVNITARNEDELRSWKGWVESRLRTLVLKIERYSHEMILAHPYPKDFSDKSRP
LHCFYFMGLWRKQTTQTQEAEQFDIRGIVNEFKNTICAYQQWKEGMDIEVSHVKRKEIPL
FVFPGGVRPSRSSRTAHKNSRTVPTCDVSADDQVGNLLGVASCSDAQPVSCKGSYMKQPE
PDCAGGFQLPGSTSVLPPSLPNKVALNGSANFHAESVEHEHPEHYQESKFATVQNAVRNV
VKQPNSLLPNSNNAWQLYGSDSSLNNSQRECAGSAANNLLNLSPAILATPDELDELVSHH
QVKVNQKDVNADRRPSLEIGSENNLEQVSSLRPQDSNNNLKRKANQELEPLELAAPSTGA
APQSTASAPRKPLRLRLTTLGKPKPAEGTS
>Os06g36360
MAACNAAAAAAVAEQPQKQFGITKPISLAEPAEVDLQKTAELEKFLVEAGLYESPEESAR
REEVLGELDKIVKDWVKQLTSQRGYTDQMVEEANAVLFTFGSYRLGVHGPGADIDTLCVG
PSYVNREEDFFIVLHDILAQTEEVTELQPVPDAHVPVMKFKFHGISIDLLYASVSLLVVP
PDLDISQGSVLYDVDEVTVRSLNGCRVADQILRLVPNVENFRTTLRCLKYWAKKRGVYSN
VTGFLGGVNWALLVARVCQLYPNAVPSMLVSRFFRVFTQWQWPNPVMLCAIEEDELGFPV
WDPRKYHRDRSHHMPIITPAYPCMNSSYNVSTSTLRVMMEQFQFGNKICQEIDISKANWS
ALFEPFQFFEAYKNYLQVDIIAEDGEDLRLWKGWVESRLRQLTLKIERDTYGMLQCHPYP
HEYADPSRQCAHCAFFMGLSRKEGAKIQEGQQFDIRGTVDEFRHDIGMYGYWRPGMELAV
SHVRRKQIPSYVFPEGYKRPRPSRHINHPQQSNKNDVEDGTANRSPDGQPKRKHDTAGVY
DSEPGRSVKRASISPSISPVHQKTSSPPSGNIADASGASGGSPVSLANGNLEQANCLNSP
LASEKSLDSVTSGSKCVGVEAVCPSDATKEHDNCGSNMKNCTTTTVAVSLKRVAEKVVSE
LVGSESLGGNKSGELLERAEDMGSALVENVHFGGNGVVQTGLPEELEV
>Sb10g022090
MASGSDPPKQYGITKPLSLLGPVEADLQRTAELEKFLVEAGLYESPDESARREEVLGKLD
QIVKDWVKQLTSQRGYTDQMVEEANAVLFTFGSYRLGVHGPGADIDTLCVGPSYVNREED
FFIVLHGILAQTEDVTELQPVPDAHVPVMKFKFHGISIDLLYASVSLLVVPADLDISQGS
VLYDVDEATVRSLNGCRVADQIIRLVPNIENFRTTLRCLKYWAKRRGVYSNVTGFLGGVN
WALLVARVCQLYPNAVPSMLVSRFFRVFTQWQWPNPVMLCSIEEDEVGFPVWDPRKNPRD
RCHHMPIITPAYPCMNSSYNVSTSTLRVMVEQFQFGNKICQEIEMNKASWSALFEPFQFF
EAYKNYLQVDIIAEDDEDLRLWKGWVESRLRQLTLKIERDTYGMLQCHPYPHEYADPSRQ
CAHCAFFMGLSRKEGVKIQEGHSSIFVELWMSLGMTSICICSGSLEWS
>Os02g13400
MAGSFVAVRGKPRSSPKRSGGGGGADPPLSLAMPTVADLHKTAELEKFLVEAGLYEGEEE
SAKREEVLREIDQIVKEWVKKVTIQKGYSEQMVKEANAVLFTFGSYRLGVHGPGADIDAL
CIGPSYVKREEEFFVTLYGALSEMEEVTELQPVPDAHVPVMKFKFRGLPIDLLYASVSLP
VIPPDFDISQGSVLCDVDEATVRSLNGCRVADQILRLVPNAEIFRKTLRCLKYWAQRRGV
YSNVTGLLGGVSWALLVARVCQLYPNAVPSMLVSRFFRVFTQWQWPNPVMLCAIENDDNL
GFAVWDPRKNPRDRSHVMPIITPAYPCMNSSYNVSTSTLRVIMEQFQFGNKICQEIELNK
ASWSSLFEPFQFFEAYTRYLVVDIVADDDDDLRLWKGWIESRLRQLTLKIERDTKGMLQC
HPNPCEYADPSIQCAHCAFYMGLSRKEGMKIRGQKFDIRGTVDEFMHEIGMYTQWKSGMD
LAVTHVRKKEIPLYVFEQGCQKTRPPTPICAEQQDRSGKNDSEVCTTTVSLVGQLKRKYD
SVGGADVDSFKSVRRASVSPACEEASIQLHDDANFGLTNCSTSPHGSEGSTESGNSCAAV
GTIGLVDETSLPGCLMPNVENDPIRTILEQTPSESVVEKDERKLEGIESLASSNCTEFME
VAEVVAGTILTENGDIRLSGHEVI
>Sb04g008100
MAGSVGKGRAALRSSPKRYSGTDPPLSLAGPTLADLQRTAELEKFLVEAGLYEGKEESAK
REDVLCEIGQIVKEWVKQLTSKKGYADQLVEQANAVLFTFGSYRLGVHGPEADIDTLCVG
PSYVNREEDFFVTLHGILAEKEEVTELQPVPDAHVPVLKFKFRGISIDLLYASLSLSVIP
ADFDISQGSVLCDVDEATVRSLNGCRVADQILRLVPNVENFRTTLRCLKYWAKRRGVYSN
ITGFLGGVNWALLVARVCQLYPNAVPSMLVSRFFRVFTQWQWPNPVMLCAIENNDLGFSI
WDPRKNPRDRNHLMPIITPAYPCMNSSYNVSSSTLRVIMEQFQFGNKICQEIELNKANWN
ALFEPFHFFEAYRKFLVVDIVAENDDDLRLWKGWIESRLRQLTLKIDRDTKGILQCHPYP
CEYSDPTIECAHCAFYMGLSRKEGSKKRGQQFDIRGTVDEFMREIGMYSLWMPGMDLAVT
HVQREQVPSYVFEQGYKKPCPTMHANQQEQSDGDVTLSPYLDSQLKRKYDSDGDGHVELH
KSVKWASVSPPGVGTPPHGNSVSNVVCDSPVKFVSSVVCSRAQTSPSHDDINLEQAQLTT
SPYGSEDTSASGTSFAAVGAVVLADESSKLGLKSYAINCLLLDGNLVSCLWELVKIRMVQ
VLQPKYRNCCEG
>At2g25850
MVSTQQRTDDDSSQPVKASLKSYGITEPLSIAGPSAADVKRNLELEKFLVDEGLYESKEE
TMRREEVVVRIDQIVKHWVKQLTRQRGYTDQMVEDANAVIFTFGSYRLGVHGPMADIDTL
CVGPSYVNREEDFFIFFRDILAEMEEVTELQPVTDAHVPVMKFKFQGISIDLLYASISLL
VIPQDLDISNSSVLCDVDEQTVRSLNGCRVADQILKLVPNSEHFRTTLRCLKYWAKKRGV
YSNVTGFLGGVNWALLVARLCQFYPNAIPSMLVSRFFRVYTQWRWPNPVMLCAIEEDDLS
FPVWDPRKNHRDRYHLMPIITPAYPCMNSSYNVSQSTLRVMTEQFQFGNTICQEIELNKQ
HWSSLFQQYMFFEAYKNYLQVDVLAADAEDLLAWKGWVESRFRQLTLKIERDTNGMLMCH
PQPNEYVDTSKQFRHCAFFMGLQRADGFGGQECQQFDIRGTVDEFRQEVNMYMFWRPGMD
VHVSHVRRRQLPSFVFPNGYKRSRQSRHQSQQCREPGDEGVGSLSDSVERYAKRKNDDEI
MNSRPEKREKRASCSLHTLDAASPDSSGITTSGTPQIGIVPGPRAECLVTGDLVCNVTSL
PNVEVEAEKFISKITELRKFSQYEHTSGSEQILEVDSRALVQSYHDLAEPVAKHVRPDLS
ALLACEGGQNKEIGHDMGSESINDTDTQHLPRRLNVNEDVDEVEREAKLGEIAGGVLWNG
HCGRNLDHEGFVTPANLDSAVENRNLHSDGLFKSGLPEELQSNSLLSGTGKLDDGARSES
LQNEMMRHVFLQPIIGLCKS
>At4g32850
MMVGTQNLGGSLPPLNSPKSYGITKPLSLAGPSSADIKRNVELEKYLVDEGLYESKDDTM
RREEVLGRIDQIVKHWVKQLTQQRGYTDQMVEDANAVIFTFGSYRLGVHGPGADIDTLCV
GPSYVNREEDFFIILHDILAEMEEVTELHPVPDAHVPVMKFKFQGIPIDLLYASISLLVV
PQDLDISSSSVLCEVDEPTVRSLNGCRVADQILKLVPNFEHFRTTLRCLKYWAKKRGVYS
NVTGFLGGVNWALLVARVCQLYPNAIPSMLVSRFFRVYTQWRWPNPVMLCAIEEDELGFP
VWDRRKNHRDRYHLMPIITPAYPCMNSSYNVSQSTLRVMTEQFQFGNNILQEIELNKQHW
SSLFEQYMFFEAYKNYLQVDIVAADAEDLLAWKGWVESRFRQLTLKIERDTNGMLMCHPQ
PNEYVDTARQFLHCAFFMGLQRAEGVGGQECQQFDIRGTVDEFRQEVNMYMFWKPGMDVF
VSHVRRRQLPPFVFPNGYRRPRQSRHQNLPGGKSGEDGSVSHSGSVVERHAKRKNDSEMM
DVRPEKPEKRASLSPQSLDIVSPENSAITTGWTPPVCNLRRPPSEEIEADNLNTECTELT
DLARNECNSGSEQVLEVDSMAVVQECSDPAEPLGKCVTPDSVDVVACVSGQEENLDRNLR
SVSISGTDSPLLPSRSCGQNRDYEGFGFPAANSDPMGKKNLYSQSGMSEDLQSNSLVSGM
EKSEDRASTSRLSLKSTV
>Os04g49870
MASQSPQSRGVAEPISLVGPTPADLESTARLERLLREEGLYESAEETAAREEVLRGLRGV
VDRWVKRLTRQRGYPDGMADRATALVLPFGSYRLGVHGRGSDIDALVVGPSYVDCDRDFF
GALATALAETAAVAELQPVPGAHVPVIKMRFHGVQVDLVYAGVCLPVVPGDLDLSGRSVL
RGLDLATARSLNGVRVADEILRLVPDATAFRTTLRCVKHWAKARGVYSNVAGFLGGVGWA
ILVACVCLLYPNASPSMLLPRFFRVFARWKWPSPVMLRAIEHDDGELGLSLPVWDPRRNP
RDKIHLMPIVTPAYPCMNSGYNVSHATLRVITEQLAVGDAVCQEIVKAGSGGGGWDKLFQ
PFNFFGAYKSYLQVDVTVTGGEEDDLREWKGWVESRLRLLSARVEADTSGMLLCHLHPQP
YAAEPHNEPRRRRRTSSFFVGLSKPPAQPQQQQHQLFDLRATTEGFKEEVYMYDYWRPGM
EVAVAHVRRKDLPSYVLRQLLRSPGRHDQLKRKRADDDPSSSPAASDHSASSSSSRDAKR
PAAAPGRIGSSFEKKT
>Sb06g026810
MAMASSQPKQQMFGEPISLVGPTPADLEATAELEKVLREAGMYESPQESAVRAEVLRDLQ
GIVDRWVKQLTLKHGYPDAMVDEATALLLPFGSYRLGVHGGGSDIDALVVGPSFVDRDQD
FFGVLAGALAEATEAVTDLQPVPGAHVPVMKLRFRGVQVDLVYASVNLPVVPRDLDLSDR
AVLRGLDHVTARSMNGVRVADEILRLVPDAAAFRTALRCVKLWAKARGVYSNVSGFLGGV
AWAILVARVCQLYPNAAPSMLVSRFFKVLSQWKWPTPVMLCDIEHDDELGLPVWDGRRNP
RDRTHLMPVITPAYPCMNCTYNVSQATQRIIKEQIQAGHVACQEIAAGGDRGWGALFQPF
PFFRTHKSYLQVDATVAGGEEELREWKGWVESRLRQLVAKVERDTFGELLCHQNPRAYDA
EPHGLRCASSFFVGLSKPQQQRQQPSPPQGQQPQFDLRATADEFLQDVYTYRFWRPGLEL
AVKHVRRKDLPPYVMHKIRGPNIHELKRKRDDDDSSPSSPTLCSSSSASSCDDDSVRRPS
SRARLHPT
>Chlamydomonas
MAVADPNDVYLLRPLNNSLPSAEDKRHSAELEQFLRDAGLYEPDEDAYLRQEVLGLFYEL
TQTWVKGVCRKKNLNVEDARAHVYTFGSYRLGVHGPGADMDTLVVGPRYVLRDSDFFGSE
KHCLEYMLSQTPDITDIQPVPDAFVPMIGIKYKGVQIDILYASLAMQTLPEQLDLSNHAV
LRGCDEPTVRALNGCRVTDTMLKLVPRQEVFRTALRAVKHWASLRGISSNVTGYLGGVNL
AIMVAKICQLYPRAEASTVLLKFFILLKAWPWPRAIHLRIPEEHSLGLPVWDPRPGTRDS
LALMPVITPAYPAMNSLYNVQRSTLEVMTEEFAAAADVCTSFLHCPPGKPIEWSRLFTPV
PFFTQHSFYIQLEVSADSEGDLVLWDGWVSSRIRRLVRNLEDHVRVR
>Os03g19920
MSRSSRGGRQSASSATRMASRARPGFPVAPPPPMGPPPPPPMPPVPVMYLRGVPPPPPWL
PQHLIICGLDPAAAERTDAFRSKSLLNFISRTGVLPSPEEELKRQVVVRELDKIVMGWAK
RVAYDQREQYWNTTATVLTFGSYALGAYGPESDIDAVCVGPCIASLQHHFFIVLRQMLEE
RPEVSDLHSIENAKVPLMRFKFNGMLVDFPYVQLPVINAAEAIHAFDPRLLAVVNEPSWR
CLSGVRVNRQIMQLLPNIKKFQILLRCLKLWARKRGLHCHLLGFFAGIHLAILAAFVCIM
HPHATLSSLFNSFFDIFSHWHWPLPVSLLDQPTPWRPHCCSFMPIVMPCSPPEFCASSIT
RSTFNKIKEELQRGFALTKGDRNGDINWTELFAPFPYTVRYKHFLRIVLSAPVAEELRDW
VGWVKSRFRNLLLKLESIGVDCDPDPSEQADHSMIEPNVVFFWGLMYRTSTNICIDSVKE
DFMKSVTNDIYGKEKCTHSDITMSIVWPTHLPKCVYAHSVYSQNRQNPRQFMMGNQLMNQ
DCNAVR
>Sb01g037200
MALDLAVGGSAARRAETQTLAPVLLMGPPPPPPIPPTTGVYLPGPPPPGALLSRPIPMAL
PREVIVYMDECRSRSLLKFISDAGIVPSLEDERRRERVVRELGKIVMEWAKRVAYEQGKQ
HWITSATVLTFGSYALGAYGPESDIDVLCIGPYIATLQHHFFVVLRQMLEGRPEVSELQS
IEGAKVPLMRFKFNGILVDFPYVQLPFINAAEAMHAFDPHVLENVDGPSWRCLSGVRANR
QIIQLVPNMKLLGFFAGIHLAILAAYVCRRHPNASINTLLSLFFDIFAHWPWPLPVSLLD
PPVLCRGPDGCSLMPIMLPCNPPEFCSSSTTESTFSKIKEELRRGYALTKDTRSTDFDWS
WLFASFPYGARYKCFLRIVLSAPLDEELRDWVGWVKSRFRNLLLKLESLGVYCDPDSSEQ
VDHTITEPNVVFFWGLVFTRNIQICTSSLKEDFMKSVCNNIYGKEKCAHSDITMAIVGPP
QLPKSIFDLSVYSEKLPQHMMGHQLMKQRYNAVS
>Os07g48890
MAPILLHLHPAFLAQMDSRRTTSLLQDEGGIPSPEADKKREQVIRKLNKIVMDWAKVVAY
EQRVPPRRATATVLTYGSYTLGAHGPESDIDALCVGPCIATLQYHFFIVLRQILEDRPEV
SELQTVESAKVPLMRFRFSGISVDFTYAQLPAIITSNPHLLQKLDSLSWRSLSGVRVNEQ
IVQLVPNAQKFQILLRCIKLWAKRRGIHCHLLGFFAGIHLAILAAYVCQRYPYGTINGLF
TIFFDIFAHWNWQIPVSLHGQPTNCRRPDGSFMPILLPCTPPEFCTSNMTKGTFKKIREE
LMRGYALTKEPWRHDFEWVWLFAPFPYATKYEEFLRIALCAPTSEELRDWAGWVKSRFNL
ILKLESIGVECDPDSTEEVDHTVFEPSIVCHWGLIYKTSTHIDISSLGEDFMKDVINDVY
GKVKGTHSKLTMSIVRSSQLPKSLYSHSVYTPYIPQYMLGYQTPTDYSGAAG
>Sb02g043400
MAYMAAVAPVPWWPPPPELAPVGFPDASSPAGYPKPQTLPFLLAPTPPPPPPPPPLPAGY
PLLPPPAPIIIQLQPDPSFVAEVDQRRSSSLVQFLKDEGAVPSPEDEKKREKVIRELKKI
VMHWANAVAYEQSVPQGLATATVLTYGSYTLGAHGPESDIDVLCVGPCIATLQYHFFVVL
RQLLEGRPEVSELQTIEKAKVPLMRFRFTGIAVDFTYAQLPVIDALKKFQALLRCIKLWA
RKRGLHCHYLGFFAGIHLAILAAYVCRKFPDASVNGLFAVFFQTFAHWPWQVPDSLRHDF
QWTWLFEPFPYDKKYQQFLRIALCAPTFAELRDWAGWVKSRFRLLILKLERAGIECDPCP
SEEVDHTDNDPNVVFYWGLIPERIIQVDTSSLKEDFMESITNDVYGTVKCTHSDVTISVV
GLPQLPKSMRSHVHWQYMQRCMMAYEGTDEGQSAGWLGLG
>At3g06560
MKKGGGRNKGFPQDDESSISLRQLMVNEGLIPSLEDEVKRRGVINQLRKIVVRWVKNVAW
QHRLPQNQIDATNATILPYGSYGLGVYGSESDIDALCIGPFFASIADFFISLRDMLKSRR
EVSELHCVKDAKVPLIRFKFDGILVDLPYAQLRVLSIPNNVDVLNPFFLRDIDETSWKIL
SGVRANKCILQLVPSLELFQSLLRCVKLWAKRRGVYGNLNGFLGGVHMAILAAFVCGYQP
NATLSSLLANFFYTFAHWQWPTPVVLLEDTYPSTGAPPGLMPIQLPCGSHQYCNSTITRS
TFYKIVAEFLLGHNLTKDYLKLNFSWKDLFELYPYANTYTWFTKIHLSAANQEDLSDWVG
WVKSRFRCLLIKIEEVYGICDPNPTEYVETYTKQPNIVFYWGLQLRTINVSDIESVKIDF
LKNVNSGSFRGTVGRIQLTLVKASQLPKNGECGSNNRSKKVTKTCWRIREDKQCNNVPVY
SKHLPGYVVGYQKMVNREADGMEVKC
>GSVIVT00016654001
MENVKVRAKQFGLTKPISYVKPTDFHIRRSFELEKVLWDGGVYQVEEEARKREEIIEKLR
VVVKSWVKQVTRWKGYTDKMVENANALIVTFGSYRLGVHGPGSDIDTLCIGPSYVNREED
FFIRLHNILIGMEGVSELLPIPHAHVPVMKFKFEGVSIDLLYASVSHLVVPDDLDISNES
ILYEADEPTVRSLSGCRVADQILRLVPNVEHFRTTLRCLKFWAKRRGVYSNVTGFLGGVN
LALLVARVCQLYPNANPSMLVSRFFRVYTQWHWPNPVMLCPIEDKELGFPVWDPRRNPLD
RNHHMPIITPAYPNMNSSYSVSTSTLEAMMKQFHTANKICNDIELNKSSWGALFEPFLFF
RSYQNYLQVDITATDADDLRAWKGWVESRLRQLTLKVERCTIGKLLCVPCPREYVDTSRQ
CCHCTYFMGLRKKPGVEVGEVIDIRVATQEFKEEIVNMFSFWTPGMEIHVSHVLKNQLPS
YVFPDEYRKRSQSSKSINQQHQNKRKINSEMVDGKPSASGCMSGGMSNSSSQLKADMGSC
KTGYKRRRLTPEEGSCEESKGLSVSESESESDGLAKEKGSSLLQNALLKEVEVSENFL
>GSVIVT00033174001
MAHAHRSQNSVALVHSQPLIHPQPPVVNAPVGFVPRPVGVINPSFGPVPPFDPASLPQPG
FVLNPAVLVRMEHRRSISLLQFMSNEGLIPSPEEELKRKNVIEKLKEIVLTWVKRVAWQR
QRPKQQIAVTSATILTYGSYGLGVHGPESDIDALCVGPFFASMADDFFIVLRNMLESRPE
VSEIHCVKDAKVPLMRFKFDGISVDLPYAQLKLLYVPENLNVLNPYFLRNIDETSWKSLS
GVRANECILQLVPNVENFQSILRCIKLWAKRRGVYGNLFGYFGGVHLAILAAFVCQKNPH
ANLNVLMSSFFKTFSGWPWPTPVALEDGRLPTGGTRETRALMPIQLPCSPYGYCHSNITK
STFYRITTELTLGHALTRDLLRLDFDWNDIFEPFCYSKKYSRFIKIYLSSSNQDELGDWV
GWVKSRFRFLLAKVEEVQGLCDPNPTEFIDPDAGGPNVVFFWGVQPGRINFSDIDVVEDD
FMQNINNGGYQGPPGKMNLSVIPTSQLPGYAQLDTGSRNRTKACWRMFNYHQPRVPVFSQ
HLPLYFVGYAATDKDAKRLDAWS
>GSVIVT00034292001
MVSSKGLGDSPPRQSVKQYGVTKPISVAGPTEVDIQRSLELEKFLVDAGLYESKEEAIKR
AEVLDRLGQIVKDWVKQLTRLRGYTDQMVEDANAVLFTFGSYRLGVHGPGTDIDTLCIGP
SYVSREEDFFFILHNILADMEEVTELQPVPDAHVPVMKFKFDGISIDLLYASISLLVVPE
DLDISDLSVLYNIDEPTVRSLNGCRVADQILKLVPNVEHFCTTLRCLKFWAKRRGVYSNV
TGFLGGVNWALLVARVCQLYPNAVPSMLVSRFFRVYTQWRWPNPVMLCAIEEDELGFSVW
DPRKNPRDRTHHMPIITPAYPCMNSSYNVSISTLRVMMEQFQYGNKICEGIELSNAQWGA
LFEPYLFFESYKNYLQVDIVAVDIDDLRAWKGWVESRLRQLTLMIERDTFGKLQCHPYPH
EYVDTSKQCSHCAFFMGLQRKQGEIIQEGQQFDIRGTVDEFRHSINMYMFWKPGMEIYVS
HVRRKQIPSYVFPEGYKRSRPQRPVNQQQGDEACRTGSSEKHMKRKKDPEEVDVEQDKAA
KRLTISPQRQDSVSPEIISHRFSSSSQECSASGSAKAKEIVEGDRKCQVGMGKLEDLVST
NVENIEMGAIGRGMRWMKADEKGNIEPDKSDKPIPCTGNAEAGSVSNSSVVTSITSEVSS
SGDVGFESVGGSSDGNTGSVEGSNILGISQGDSCEADSELLLENGCVNAKEGFQDGLHEE
LEVLDLSSLSLYFFLFCFCFLP
>GSVIVT00030424001
MASVSASNQVNTLCLGVSEPISTAGPTEFDLIKTRELEKFLADSGLYETREEAIRREEVL
GRVDQIVKVWVKTVSRAKGFNEQLVHEANAKIFTFGSYRLGVHGPGADIDTLCVGPRHAT
RDEDFFGELHRMLAETPEVQELHPVPDAHVPVMKFKFNGVSIDLLYARLSLWVIPEDLDI
SQETILQNVDEQTVRSLNGCRVTDQILRLVPNIQNFRTTLRCMRFWAKRRGVYSNVSGFL
GGINWALLVARICQLYPNAVPSTLVSRFFRVYTQWRWPNPVMLCPIEEKCLGLPVWDPRR
NIKDRNHLMPIITPAYPSMNSSYNVSWSTLRIMEEELQRGNEIVKEMETENTGWITLFEP
FLFFEAYKNYLQIDITAENDVDLRNWKGWVESRLRLLTRKVILLSLLI
>GSVIVT00017746001
MSNLGLNNRNNSGQRLGITEPISLGGPNELDVTKTQELEKFLAAAGLYESQEEAVSREEV
LGRLDQIVKIWVKAISRAKGLNEQLVQEANAKIFTFGSYRLGVHGPGADIDTLCVGPRHA
TREEDFFGELHKMLSEMPEVTELHPVPDAHVPVMRFKFSGVSIDLLYAKLSLWVIPEDLD
VSQDSILQNADEQTVRSLNGCRVTDQILRLVPNIQNFRTTLRFMRFWAKRRGVYSNVAGF
LGGINWALLVARICQLYPNALPSMLVSRFFRVYTQWRWPNPVMLCAIEEGTLGLQVWDPR
KYPKDRFHLMPIITPAYPCMNSSYNVSSSTLRIMSEEFKRGNEISEVMEANKADWATLCE
PYPFFEAYKNYLQIEIAAENADDLRKWKGWVESRLRQLTLKIERHTYNMLQCHPHPGDFS
DKSRPFHCCYFMGLQRKQGVPASEGEQFDIRLTVDEFKHSVGMYTLWKPGMEIHVIHVRR
RNIPNFVFPGGVRPSRPTKEAGFRT
>PoplarXVIII
MVGSQSSNGTAAKRYGITKPISVAGPTEPDLHRNAELEKFLVDSGLNESKDETIKREEVL
GRIDQIVKDWVKQLTRQRGYTDQMVEEANAVIFTFGSYRLGVHGPGADIDTLCVGPSYVN
REEDFFITLHDKLAETEEVTELQPVPDAHVPVMKFKFQGISIDLLYASISLLVVPQDLDI
SNGSVLYEVDEQTVRSLNGCRVADQILKLVPNVEHFRTTLRCLKFWAKRRGVYSNVTGFL
GGVNWALLVARVCQLYPNAIPSMLVSRFFRVYTQWRWPNPVMLCSIEEDDLGFPVWDPRK
NPRDRFHLMPIITPAYPCMNSSYNVSTSTLRVMTEQFQSGNRILQEIELNKAQWSALFEP
YLFFEAYKNYLQVDIVAAVAADLLVWKGWVESRLRQLTLKIERDTNGMLQCHPYPNEYID
ASKQCPHCAFFMGLQRKEGVTGQEGQQFDIRGTVDEFRQEINMYMFWKPGMEIYVSHVRR
RQLPGFVFPDGYKRSRSSRHINQHTSKTGEDVARSQSGSERPVKRKNDCEMEDLKPEKQA
CYSPVRPQSV
>PoplarVI
MVGSQSPNGTAAKRYGIMKPISVAGPTEPDLHRNAELEKQRRGYEERRCSGPYRSKDWVK
RLTRQRGYTDQMVEEANAVIFTFGSYRLGVHGPGADIDTLCVGPSYVNREDFFIVLHDKL
AEMEEVTELQPVPDAHVPVMKFKFQGISIDLLYASISLLVPEQDLDISNGSVLYEVDEQT
VRSLNGCRVADQILKLVPNVEHFRATLRCLKFWAKRRGVYSNVTGFLGGVNWALLVARVC
QLYPNAIPSMLVSRFFRVYTQWRWPNPVMLCSIEEDALGFPVWDPRKNPRDRFHHMPIIT
PAYPCMNSSYNVSTSTLRVMTEQFQSGNRILQKIELNKEQWSALFEPYLFFEAYKNYLQV
DIVAADAVDLLAWKGWVESRLRQLTLKIERDTDGMLQCHPYPNEYIDPSKQCAHCAFFMG
LQRKEGVTGQEGQQFDIRGTVDEFRQDINMYLPWKPGMDIYVSHVRRRQLPGFVFPDGYK
RSRPSRHVNQQTNRTSEDVARSQSGSERHVKRKNDCEMADLKPVKPEKRASTSPQRLQSV
SPSSSAGRSGMT
>PoplarXV
GITEPISLGGPTEYDVTKTRELEKFLQDAGLYESQEEAVSREEVLGRLDQIVKNWVKVIS
RAKRLNEQLVQEANAKIFTFGSYRLGVHGPGADIDTLCVGPRHATREEDFFGELHRMLSE
MPEVTELHPVPDAHVPVMRFKFKGVSIDLLYAKLSLWVIPQDLDVSQDSMLHNADEQTVR
SLNGCRVTDQILRLVPNIQNFRTTLRCMRFWAKRRGVYSNVSGFLGGINWALLVARICQL
FPNALPNMLVSRFFRVYTQWRWPNPVMLCAIEEGSLGLSVWDPRRNPKDRYHLMPIITPA
YPSMNSSYNVSSSTLRIMTEEFQRGNEILQAMEVSKAEWDTLFEPFSFFEAYKNYLQIDI
SAENEDDLRQWKGWVESRLRQLTLKVKHQLLFLFGCLHCSYFMGLQRKQGVPVNEGEQFD
IRITVDEFKNSVNMYTLWKPGMEIRVTHVKKRNIPNFVFPSGVRPSRPSK
>mouse PAPa
MPFPVTTQGSQQTQPPQRHYGITSPISLAAPKETDCLLTQKLIETLKPFGVFEEEEELQR
RILILGKLNNLVKEWIREISESKNLPQSVIENVGGKIFTFGSYRLGVHTKGADIDALCVA
PRHVDRSDFFTSFYDKLKLQEEVKDLRAVEEAFVPVIKLCFDGIEIDILFARLALQTIPE
DLDLRDDSLLKNLDIRCIRSLNGCRVTDEILHLVPNIDNFRLTLRAIKLWAKRHNIYSNI
LGFLGGVSWAMLVARTCQLYPNAIASTLVHKFFLVFSKWEWPNPVLLKQPEECNLNLPVW
DPRVNPSDRYHLMPIITPAYPQQNSTYNVSVSTRMVMVEEFKQGLAITDEILLSKAEWSK
LFEAPNFFQKYKHYIVLLASAPTEKQRLEWVGLVESKIRILVGSLEKNEFITLAHVNPQS
FPAPKESPDREEFRTMWVIGLVFKKTENSENLSVDLTYDIQSFTDTVYRQAINSKMFELD
MKIAAMHVKRKQLHQLLPSHVLQKRKKHSTEGVKLTALNDSSLDLSMDSDNSMSVPSPTS
AMKTSPLNSSGSSQGRNSPAPAVTAASVTSIQASEVSVPQANSSESPGGPSSESIPQTAT
QPAISPPPKPTVSRVVSSTRLVNPSPRPSGNTATKVPNPIVGVKRTSSPNKEESPKKTKT
EEDETSEDANCLALSGHDKTETKEQVDLETSAVQSETVPASASLLASQKTSSTDLSDIPA
LPANPIPVIKNSIKLRLNR
>human PAPa
MPFPVTTQGSQQTQPPQKHYGITSPISLAAPKETDCVLTQKLIETLKPFGVFEEEEELQR
RILILGKLNNLVKEWIREISESKNLPQSVIENVGGKIFTFGSYRLGVHTKGADIDALCVA
PRHVDRSDFFTSFYDKLKLQEEVKDLRAVEEAFVPVIKLCFDGIEIDILFARLALQTIPE
DLDLRDDSLLKNLDIRCIRSLNGCRVTDEILHLVPNIDNFRLTLRAIKLWAKRHNIYSNI
LGFLGGVSWAMLVARTCQLYPNAIASTLVHKFFLVFSKWEWPNPVLLKQPEECNLNLPVW
DPRVNPSDRYHLMPIITPAYPQQNSTYNVSVSTRMVMVEEFKQGLAITDEILLSKAEWSK
LFEAPNFFQKYKHYIVLLASAPTEKQRLEWVGLVESKIRILVGSLEKNEFITLAHVNPQS
FPAPKENPDKEEFRTMWVIGLVFKKTENSENLSVDLTYDIQSFTDTVYRQAINSKMFEVD
MKIAAMHVKRKQLHQLLPNHVLQKKKKHSTEGVKLTALNDSSLDLSMDSDNSMSVPSPTS
ATKTSPLNSSGSSQGRNSPAPAVTAASVTNIQATEVSVPQVNSSESSGGTSSESIPQTAT
QPAISPPPKPTVSRVVSSTRLVNPPPRSSGNAATSGNAATKIPTPIVGVKRTSSPHKEES
PKKTKTEEDETSEDANCLALSGHDKTEAKEQLDTETSTTQSETIQTAASLLASQKTSSTD
LSDIPALPANPIPVIKNSIKLRLNR
>mouse PAPb
MMPFAVTTQGAQQPAPAPKQFGISSPISLAAPKDTDRELTQKLIETLQPFGVFEEEEELQ
RRILILQKLNNLVKEWIREISESRNLPQAVIENVGGKIFTFGSYRLGVHTKGADIDALCV
APRHVDRNDFFTSFYDKLKLQEEVKDLRAVEEAFVPVIKLCFDGIEIDILFARLALQTIP
EDLDLRDDSLLKNLDIRCIRSLNGCRVTDEILHLVPNIDSFRLTLRAIKLWAKCHNIYSN
ILGFLGGVSWAMLVARTCQLYPNAIASTLVRKFFLVFSEWEWPNPVLLKEPEERNLNLPV
WDPRVNPSDRYHLMPIITPAYPQQNSTYNVSVSTRMVMIEEFKQGLAITHEILLNKAEWS
KLFEAPSFFQKYKHYIVLLASAPTEKQHLEWVGLVESKIRILVGSLEKNEFITLAHVNPQ
SFPAPKETADKEEFRTMWVIGLVLKKPENSEILSIDLTYDIQSFTDTVYRQAINSKMFEM
DMKIAAMHLRRKELHQLLPNHVLQKKETHLTESVRLTAVTDSSLLLSIDSENSMTAPSPT
GTMKTGPLTGNPQGRNSPALAVMAASVTNIQFPDVSLQHVNPIESSGIALSESIPQIPSQ
PTISPPPKPTMTRVVSSTHLVNHPSRPSGNTATNIPNPILGV
>human PAPb
MPFPVTTQGPPQPAPPPNRYGVSSPISLAVPKETDCLLTQRLIETLRPFGVFEEEEELQR
RILVLEKLNNLVKEWIREISESKSLPQSVIENVGGKIFTFGSYRLGVHTKGADIDALCVA
PSHVDRSDFFTSFYAKLKLQEEVKDLRAVEEAFVPVIKLCFDGIEIDILFARLALQTIPE
DLDLRDDSLLKNLDIRCIRSLNGCRVTDEILHLVPNIDNFRLTLRAIKLWAKCHNIYSNI
LGFLGGVSWAMLVARTCQLYPNAVASTLVRKFFLVFSEWEWPNPVLLKEPEERNLNLPVW
DPRVNPSDRYHLMPIITPAYPQQNSTYNVSISTRMVMIEEFKQGLAITHEILLSKAEWSK
LFEAPSFFQKYKHYIVLLASASTEKQHLEWVGLVESKIRILVGSLEKNEFITLAHVNPQS
FPAPKENPDMEEFRTMWVIGLGLKKPDNSEILSIDLTYDIQSFTDTVYRQAVNSKMFEMG
MKITAMHLRRKELHQLLPHHVLQDKKAHSTEGRRLTDLNDSSFDLSAGCENSMSVPSSTS
TMKTGPLISSSQGRNSPALAVMTASVANIQATEFSLQQVNTNESSGVALNESIPHAVSQP
AISPSPKAMVARVVSSTCLISHPDLQETQQQTYLIL
>mouse PAPg
MKEMSANTMLDSQRQQKHYGITSPISLACPKEIDHIYTQKLIDAMKPFGVFEDEEELNHR
LVVLGKLNNLVKEWISDISESKNLPPSVVATVGGKIFTFGSYRLGVHTKGADIDALCVAP
RHVERSDFFQSFFEKLKHQDGIRNLRAVEDAFVPVIKFEFDGIEIDLVFARLAIQTISDN
LDLRDDSRLRSLDIRCIRSLNGCRVTDEILHLVPNKETFRLTLRAVKLWAKRRGIYSNML
GFLGGVSWAMLVARTCQLYPNAAASTLVHKFFLVFSKWEWPNPVLLKQPEESNLNLPVWD
PRVNPSDRYHLMPIITPAYPQQNSTYNVSTSTRTVMVEEFKQGLAVTDEILQGKSDWSKL
LEPPNFFQKYRHYIVLTASASTEENHLEWVGLVESKIRVLVGNLERNEFITLAHVNPQSF
PGNKEHHKANNYVSMWFLGIIFRRVENAESVNIDLTYDIQSFTDTVYRQANNINMLKDGM
KIEATHVKKKQLHHYLPAEILQKKKKSLSDVSRSSGGLQSKRSSLDSTCLDSSRDTDSGT
PFNSPVSANKPSNPDSPTGEIERSSAEPVAVVVEKLPSVPPAQGLSIPVIGAKVDPTAKA
VSSPAVCTIPTVVGRNVIPRITTPHNPVQGQPHLNGISNITKNVTPKRSHSPPTDGTSKR
LKDIEKFIRLESAFKESRAAEDRKRKPMDSIGGESMPIPTIDTARKKRLPSKELPDSSSP
VPANNIRVIKNSIRLTLNR
>human PAPg
MKEMSANTVLDSQRQQKHYGITSPISLASPKEIDHIYTQKLIDAMKPFGVFEDEEELNHR
LVVLGKLNNLVKEWISDVSESKNLPPSVVATVGGKIFTFGSYRLGVHTKGADIDALCVAP
RHVERSDFFQSFFEKLKHQDGIRNLRAVEDAFVPVIKFEFDGIEIDLVFARLAIQTISDN
LDLRDDSRLRSLDIRCIRSLNGCRVTDEILHLVPNKETFRLTLRAVKLWAKRRGIYSNML
GFLGGVSWAMLVARTCQLYPNAAASTLVHKFFLVFSKWEWPNPVLLKQPEESNLNLPVWD
PRVNPSDRYHLMPIITPAYPQQNSTYNVSTSTRTVMVEEFKQGLAVTDEILQGKSDWSKL
LEPPNFFQKYRHYIVLTASASTEENHLEWVGLVESKIRVLVGNLERNEFITLAHVNPQSF
PGNKEHHKDNNYVSMWFLGIIFRRVENAESVNIDLTYDIQSFTDTVYRQANNINMLKEGM
KIEATHVKKKQLHHYLPAEILQKKKKQSLSDVNRSSGGLQSKRLSLDSSCLDSSRDTDNG
TPFNSPASKSDSPSVGETERNSAEPAAVIVEKPLSVPPAQGLSIPVIGAKVDSTVKTVSP
PTVCTIPTVVGRNVIPRITTPHNPAQGQPHLNGMSNITKTVTPKRSHSPSIDGTPKRLKD
VEKFIRLESTFKDPRTAEERKRKSVDAIGGESMPIPTIDTSRKKRLPSKELPDSSSPVPA
NNIRVIKNSIRLTLNR
>Drosophila melanogaster
MWNSEPTHRQHHQHNGNSTSGGPPAKQLGMTSAISLAEPRPEDLQRTDELRGSLEPYNVF
ESQDELNHRMEILAKLNTLVKQWVKEISVSKNMPESAAEKLGGKIYTFGSYRLGVHHKGA
DIDALCVAPRNIERTDYFQSFFEVLKKQPEVTECRSVEEAFVPVIKMNFDGIEIDLLFAR
LSLKEIPDDFDLRDDNLLRNLDHRSVRSLNGCRVTDEILALVPNIENFRLALRTIKLWAK
KHGIYSNSLGYFGGVTWAMLVARTCQLYPNAAAATLVHKFFLVFSRWKWPNPVLLKHPDN
VNLRFQVWDPRVNASDRYHLMPIITPAYPQQNSTFNVSESTKKVILTEFNRGMNITDEIM
LGRIPWERLFEAPSFFYRYRHFIVLLVNSQTADDHLEWCGLVESKVRLLIGNLERNPHIA
LAHVNPKCFEFKKGQSANNSQNNSGNEDDLKQSQGNQSAVTSAPFCSMWFIGLEFERSEN
LNVDLTESIQNFTEHVMMHGVNIKMLKEGMTIDARHVKRKQLSLYLDSDFLKRERKSMES
HNNFNNTLLANRKRLSTELAQSQDPLPPGQQPSSGNRGRDSGAKIQRLSDSLTEENSNAS
SDMGAGTPTTPTTAQLSAPSFKSSGKNGSEIDVVEQEPTQPHNNGNASSNTTTTEVACS
>Caenorhabditis elegans
MSATEKDKTPLLGVSQPISLAHPDSKDIAQTTLLIETLKKFGSYEPKEETEQRMEVLRNL
NRLVKEWVKNVTAMKIPNGEGVNAGGKLFTFGSYRLGVHSSGADIDTLAVVPRHIDRSDF
FTSFKEMLNNDPNVTELHGVEEAFVPVMKLKYSGVELDILFARLALKEVPDTQELSDDNL
LRNLDQESVRSLNGCRVAEQLLKLVPRQKEFCVTLRAIKLWAKNHGIYSNSMGFFGGITW
AILVARACQLYPNASPSRLVHRMFFIFSTWTWPHPVVLNEMNNDRNDIPTLCELVWDPRR
KNTDRFHVMPIITPAFPEQNSTHNVTRSTATVIKNEICEALEICRDISEGKSKWTALFEE
VNFFSRYKHFIALIMAAPNEEEELNYGGFLESRIRLLVQSLERNQDIIIAHNDPNKHKPS
PNAKFDVNPENKRVTVWFIGLEFAEHAKTLDLTNEIQRFKTNVELQASNVKGIGPNCQVQ
IDMFYVKRNSLIQVISAADLRRGRRWKKVVPIATNTSVSSSTPRSVVRTTSTSSVPTTPT
GLAAPKTPLSASVSATNEPDSTTNGTPLSRKRSMDEESSTTVTSQISDESVPKKKTRDDT
LEENRVSMVVEVSNVVVEQRTKVVQEIVDLQADNGLNTSNGLEASEQKMEVPQSV
>Dictyostelium discoideum
MNKNGGPPVANITTSSTTITSTTTTQAKSQLPSSLSVNNLHTTQGSTDQPTILGVTEPIS
TAPPSSIDFKLSTELENTLISFNLFESPEESRKREEILGKLNQIVREWAKQVSLKKGYPE
QTASEVVAKIFTFGSYRLGVHGPGSDIDTLCVGPKHIMRSDFFDDLSDILKVHPEITEFT
TVKDAFVPVITMVFSGIPIDLIYAKLALTAIPEELNDLIDESFLKNIDEKSILSLNGCRV
TDQILKLVPNIPNFRMALRCIKLWAIRRGIYSNILGFLGGVSWALLTARICQLYPNSAPS
TIIHRFFKVYEIWKWPAPILLCHIQEGGILGPKVWNPKRDKAHLMPIITPAYPSMNSTYN
VSKSTLQLMKSEFVRGAEITRKIETGECTWKNLLEKCDFFTRYSFYIEIDCYSMNEEDSR
KWEGWIESKLRFLISNLESTPKMKFAVPYPKGFTNNLHKANNPDQICTSFFMGLSFNFSN
TPGADKSVDLTKAVTEFTGIIKDWLRTQPNPDTMDIKVQYIKKKQLPAFVKDEGPEEPVK
TTKKRSSTGEPSATRKKLKSENSDNKLNSPKSPITTNINSTPTTSTPTTTANTTTNTTTA
TTTTTTTTVPITSTPTSNISSPTMNSTELTTPTSTSTTTSNDSITTPPTTTTINSVQPPS
AQPTENGSSTSNSPTSTSINNTALPPNPTTNSESTIETTITLPTTLESQTSTLKDSNEIS
TNGTAVATEPTITSPSVNINESSTSTSTTTTTTVTEQQIQTAPTTATPINKTIVNTMEVN
ELSFISSSSETSQSKPPPKKPTISIIRGN
>Schizosaccharomyces pombe
MTTKQWGITPPISTAPATEQENALNTALINELKNQNLFESPAESEKRVKVLDELQQITTE
FVKKVSLAKHMNEKMANEAGGKIFTYGSYRLGVYGPGSDIDTLVVVPKHVSRDNFFQDLE
PMLREREEVTDLAAVPDAYVPIIKFKFLGISIDLIFARLSVPRVPRDLELSDNNLLKGVE
ERCVLSLNGTRVTDQILQLVPNRAVFKHALRAIKFWAQRRAIYANVVGFPGGVAWAMMVA
RICQLYPNAVSSVIVAKFFRILHQWNWPQPILLKPIEDGPLQVRIWNPKLYPSDKAHRMP
IITPAYPSMCATHNITLSTQTIILREMVRAGEIADQIMVKALPWSALFQKHDFFHRYKHY
LTITAAAKTAEAQLKWAGLVESKLRHLVTRLELVDAIALAHPFNKGFDKVYNCSSEEEAQ
QVASGVTLEVAYESTDHEKLANDTVNEEKADNTESKADGSENGEKQIFPVYTTTCYIGLE
LEKKKGHPIKRLDISWPTQEFYELCKKWDKYDDTLMNVFIKNTKNTALPDEVFEPGEERP
KATKKRSTADTAHSTEQLKRQKVSTA
>Saccharomyces cerevisiae
MSSQKVFGITGPVSTVGATAAENKLNDSLIQELKKEGSFETEQETANRVQVLKILQELAQ
RFVYEVSKKKNMSDGMARDAGGKIFTYGSYRLGVHGPGSDIDTLVVVPKHVTREDFFTVF
DSLLRERKELDEIAPVPDAFVPIIKIKFSGISIDLICARLDQPQVPLSLTLSDKNLLRNL
DEKDLRALNGTRVTDEILELVPKPNVFRIALRAIKLWAQRRAVYANIFGFPGGVAWAMLV
ARICQLYPNACSAVILNRFFIILSEWNWPQPVILKPIEDGPLQVRVWNPKIYAQDRSHRM
PVITPAYPSMCATHNITESTKKVILQEFVRGVQITNDIFSNKKSWANLFEKNDFFFRYKF
YLEITAYTRGSDEQHLKWSGLVESKVRLLVMKLEVLAGIKIAHPFTKPFESSYCCPTEDD
YEMIQDKYGSHKTETALNALKLVTDENKEEESIKDAPKAYLSTMYIGLDFNIENKKEKVD
IHIPCTEFVNLCRSFNEDYGDHKVFNLALRFVKGYDLPDEVFDENEKRPSKKSKRKNLDA
RHETVKRSKSDAASGDNINGTTAAVDVN
