# Supplementary material for: Characterization of Genes Encoding Poly(A) Polymerases in Plants: Evidence for Duplication and Functional Specialization
Source: PLoS One. 2009 Nov 26;4(11):e8082. doi: 10.1371/journal.pone.0008082 (PMC2778134; doi:10.1371/journal.pone.0008082)
Supplement: File S2 — FASTA file of the sequences of the poly(A) polymerase “core” (see the text) used in Figures 1 and 2. (0.02 MB TXT) [file pone.0008082.s005.txt]

>MusPAPa
MPFPVTTQGSQQTQPPQRHYGITSPISLAAPKETDCLLTQKLIETLKPFGVFEEEEELQRRILILGKLNNLVKEWIREISESKNLPQSVIENVGGKIFTFGSYRLGVHTKGADIDALCVAPRHVDRSDFFTSFYDKLKLQEEVKDLRAVEEAFVPVIKLCFDGIEIDILFARLALQTIPEDLDLRDDSLLKNLDIRCIRSLNGCRVTDEILHLVPNIDNFRLTLRAIKLWAKRHNIYSNILGFLGGVSWAMLVARTCQLYPNAIASTLVHKFFLVFSKWEWPNPVLLKQPEECNLNLPVWDPRVNPSDRYHLMPIITPAYPQQNSTYNVSVSTRMVMVEEFKQGLAITDEILLSKAEWSKLFEAPNFFQKYKHYIVLLASAPTEKQRLEWVGLVESKIRILVGSLEKNEFITLAHVNPQSFPAPKESPDREEFRTMWVIGLVFKKTENSENLSVDLTYDIQSFTDTVYRQAINSKMFELDMKIAAMHVKRKQLHQLLPSHVLQKRKKHSTEGV
>humanPAPa
MPFPVTTQGSQQTQPPQKHYGITSPISLAAPKETDCVLTQKLIETLKPFGVFEEEEELQRRILILGKLNNLVKEWIREISESKNLPQSVIENVGGKIFTFGSYRLGVHTKGADIDALCVAPRHVDRSDFFTSFYDKLKLQEEVKDLRAVEEAFVPVIKLCFDGIEIDILFARLALQTIPEDLDLRDDSLLKNLDIRCIRSLNGCRVTDEILHLVPNIDNFRLTLRAIKLWAKRHNIYSNILGFLGGVSWAMLVARTCQLYPNAIASTLVHKFFLVFSKWEWPNPVLLKQPEECNLNLPVWDPRVNPSDRYHLMPIITPAYPQQNSTYNVSVSTRMVMVEEFKQGLAITDEILLSKAEWSKLFEAPNFFQKYKHYIVLLASAPTEKQRLEWVGLVESKIRILVGSLEKNEFITLAHVNPQSFPAPKENPDKEEFRTMWVIGLVFKKTENSENLSVDLTYDIQSFTDTVYRQAINSKMFEVDMKIAAMHVKRKQLHQLLPNHVLQKKKKHSTEGV
>MusPAPb
MMPFAVTTQGAQQPAPAPKQFGISSPISLAAPKDTDRELTQKLIETLQPFGVFEEEEELQRRILILQKLNNLVKEWIREISESRNLPQAVIENVGGKIFTFGSYRLGVHTKGADIDALCVAPRHVDRNDFFTSFYDKLKLQEEVKDLRAVEEAFVPVIKLCFDGIEIDILFARLALQTIPEDLDLRDDSLLKNLDIRCIRSLNGCRVTDEILHLVPNIDSFRLTLRAIKLWAKCHNIYSNILGFLGGVSWAMLVARTCQLYPNAIASTLVRKFFLVFSEWEWPNPVLLKEPEERNLNLPVWDPRVNPSDRYHLMPIITPAYPQQNSTYNVSVSTRMVMIEEFKQGLAITHEILLNKAEWSKLFEAPSFFQKYKHYIVLLASAPTEKQHLEWVGLVESKIRILVGSLEKNEFITLAHVNPQSFPAPKETADKEEFRTMWVIGLVLKKPENSEILSIDLTYDIQSFTDTVYRQAINSKMFEMDMKIAAMHLRRKELHQLLPNHVLQKKETHLTESV
>humanPAPb
MPFPVTTQGPPQPAPPPNRYGVSSPISLAVPKETDCLLTQRLIETLRPFGVFEEEEELQRRILVLEKLNNLVKEWIREISESKSLPQSVIENVGGKIFTFGSYRLGVHTKGADIDALCVAPSHVDRSDFFTSFYAKLKLQEEVKDLRAVEEAFVPVIKLCFDGIEIDILFARLALQTIPEDLDLRDDSLLKNLDIRCIRSLNGCRVTDEILHLVPNIDNFRLTLRAIKLWAKCHNIYSNILGFLGGVSWAMLVARTCQLYPNAVASTLVRKFFLVFSEWEWPNPVLLKEPEERNLNLPVWDPRVNPSDRYHLMPIITPAYPQQNSTYNVSISTRMVMIEEFKQGLAITHEILLSKAEWSKLFEAPSFFQKYKHYIVLLASASTEKQHLEWVGLVESKIRILVGSLEKNEFITLAHVNPQSFPAPKENPDMEEFRTMWVIGLGLKKPDNSEILSIDLTYDIQSFTDTVYRQAVNSKMFEMGMKITAMHLRRKELHQLLPHHVLQDKKAHSTEGR
>musPAPg
MKEMSANTMLDSQRQQKHYGITSPISLACPKEIDHIYTQKLIDAMKPFGVFEDEEELNHRLVVLGKLNNLVKEWISDISESKNLPPSVVATVGGKIFTFGSYRLGVHTKGADIDALCVAPRHVERSDFFQSFFEKLKHQDGIRNLRAVEDAFVPVIKFEFDGIEIDLVFARLAIQTISDNLDLRDDSRLRSLDIRCIRSLNGCRVTDEILHLVPNKETFRLTLRAVKLWAKRRGIYSNMLGFLGGVSWAMLVARTCQLYPNAAASTLVHKFFLVFSKWEWPNPVLLKQPEESNLNLPVWDPRVNPSDRYHLMPIITPAYPQQNSTYNVSTSTRTVMVEEFKQGLAVTDEILQGKSDWSKLLEPPNFFQKYRHYIVLTASASTEENHLEWVGLVESKIRVLVGNLERNEFITLAHVNPQSFPGNKEHHKANNYVSMWFLGIIFRRVENAESVNIDLTYDIQSFTDTVYRQANNINMLKDGMKIEATHVKKKQLHHYLPAEILQKKKKSLSDVSR
>humanPAPg
MKEMSANTVLDSQRQQKHYGITSPISLASPKEIDHIYTQKLIDAMKPFGVFEDEEELNHRLVVLGKLNNLVKEWISDVSESKNLPPSVVATVGGKIFTFGSYRLGVHTKGADIDALCVAPRHVERSDFFQSFFEKLKHQDGIRNLRAVEDAFVPVIKFEFDGIEIDLVFARLAIQTISDNLDLRDDSRLRSLDIRCIRSLNGCRVTDEILHLVPNKETFRLTLRAVKLWAKRRGIYSNMLGFLGGVSWAMLVARTCQLYPNAAASTLVHKFFLVFSKWEWPNPVLLKQPEESNLNLPVWDPRVNPSDRYHLMPIITPAYPQQNSTYNVSTSTRTVMVEEFKQGLAVTDEILQGKSDWSKLLEPPNFFQKYRHYIVLTASASTEENHLEWVGLVESKIRVLVGNLERNEFITLAHVNPQSFPGNKEHHKDNNYVSMWFLGIIFRRVENAESVNIDLTYDIQSFTDTVYRQANNINMLKEGMKIEATHVKKKQLHHYLPAEILQKKKKQSLSDVNR
>ChlamydomonasPAP
MAVADPNDVYLLRPLNNSLPSAEDKRHSAELEQFLRDAGLYEPDEDAYLRQEVLGLFYELTQTWVKGVCRKKNLNVEDARAHVYTFGSYRLGVHGPGADMDTLVVGPRYVLRDSDFFGSEKHCLEYMLSQTPDITDIQPVPDAFVPMIGIKYKGVQIDILYASLAMQTLPEQLDLSNHAVLRGCDEPTVRALNGCRVTDTMLKLVPRQEVFRTALRAVKHWASLRGISSNVTGYLGGVNLAIMVAKICQLYPRAEASTVLLKFFILLKAWPWPRAIHLRIPEEHSLGLPVWDPRPGTRDSLALMPVITPAYPAMNSLYNVQRSTLEVMTEEFAAAADVCTSFLHCPPGKPIEWSRLFTPVPFFTQHSFYIQLEVSADSEGDLVLWDGWVSSRIRRLVRNLEDHVRVR
>Os04g49870
MASQSPQSRGVAEPISLVGPTPADLESTARLERLLREEGLYESAEETAAREEVLRGLRGVVDRWVKRLTRQRGYPDGMADRATALVLPFGSYRLGVHGRGSDIDALVVGPSYVDCDRDFFGALATALAETAAVAELQPVPGAHVPVIKMRFHGVQVDLVYAGVCLPVVPGDLDLSGRSVLRGLDLATARSLNGVRVADEILRLVPDATAFRTTLRCVKHWAKARGVYSNVAGFLGRRLTGQSSWRAMLLPRFFRVFARWKWPSPVMLRAIEHDDGELGLSLPVWDPRRNPRDKIHLMPIVTPAYPCMNSGYNVSHATLRVITEQLAVGDAVCQEIVKAGSGGGGWDKLFQPFNFFGAYKSYLQVDVTVTGGEEDDLREWKGWVESRLRLLSARVEADTSGMLLCHLHPQPYAAEPHNEPRRRRRTSSFFVGLSKPPAQPQQQQHQLFDLRATTEGFKEEVYMYDYWRPGMEVAVAHVRRKDLPSYVLRQLLRSPGRHDQLKRKRAD
>Sb06g026810
MAMASSQPKQQMFGEPISLVGPTPADLEATAELEKVLREAGMYESPQESAVRAEVLRDLQGIVDRWVKQLTLKHGYPDAMVDEATALLLPFGSYRLGVHGGGSDIDALVVGPSFVDRDQDFFGVLAGALAEATEAVTDLQPVPGAHVPVMKLRFRGVQVDLVYASVNLPVVPRDLDLSDRAVLRGLDHVTARSMNGVRVADEILRLVPDAAAFRTALRCVKLWAKARGVYSNVSGFLGGVAWAILVARVCQLYPNAAPSMLVSRFFKVLSQWKWPTPVMLCDIEHDDELGLPVWDGRRNPRDRTHLMPVITPAYPCMNCTYNVSQATQRIIKEQIQAGHVACQEIAAGGDRGWGALFQPFPFFRTHKSYLQVDATVAGGEEELREWKGWVESRLRQLVAKVERDTFGELLCHQNPRAYDAEPHGLRCASSFFVGLSKPQQQRQQPSPPQGQQPQFDLRATADEFLQDVYTYRFWRPGLELAVKHVRRKDLPPYVMHKIRGPNIHELKRKRDD
>Os06g36360
MAACNAAAAAAVAEQPQKQFGITKPISLAEPAEVDLQKTAELEKFLVEAGLYESPEESARREEVLGELDKIVKDWVKQLTSQRGYTDQMVEEANAVLFTFGSYRLGVHGPGADIDTLCVGPSYVNREEDFFIVLHDILAQTEEVTELQPVPDAHVPVMKFKFHGISIDLLYASVSLLVVPPDLDISQGSVLYDVDEVTVRSLNGCRVADQILRLVPNVENFRTTLRCLKYWAKKRGVYSNVTGFLGGVNWALLVARVCQLYPNAVPSMLVSRFFRVFTQWQWPNPVMLCAIEEDELGFPVWDPRKYHRDRSHHMPIITPAYPCMNSSYNVSTSTLRVMMEQFQFGNKICQEIDISKANWSALFEPFQFFEAYKNYLQVDIIAEDGEDLRLWKGWVESRLRQLTLKIERDTYGMLQCHPYPHEYADPSRQCAHCAFFMGLSRKEGAKIQEGQQFDIRGTVDEFRHDIGMYGYWRPGMELAVSHVRRKQIPSYVFPEGYKRPRPSRHINH
>Sb10g022090
MASGSDPPKQYGITKPLSLLGPVEADLQRTAELEKFLVEAGLYESPDESARREEVLGKLDQIVKDWVKQLTSQRGYTDQMVEEANAVLFTFGSYRLGVHGPGADIDTLCVGPSYVNREEDFFIVLHGILAQTEDVTELQPVPDAHVPVMKFKFHGISIDLLYASVSLLVVPADLDISQGSVLYDVDEATVRSLNGCRVADQIIRLVPNIENFRTTLRCLKYWAKRRGVYSNVTGFLGGVNWALLVARVCQLYPNAVPSMLVSRFFRVFTQWQWPNPVMLCSIEEDEVGFPVWDPRKNPRDRCHHMPIITPAYPCMNSSYNVSTSTLRVMVEQFQFGNKICQEIEMNKASWSALFEPFQFFEAYKNYLQVDIIAEDDEDLRLWKGWVESRLRQLTLKIERDTYGMLQCHPYPHEYADPSRQCAHCAFFMGLSRKEGVKIQEGHSSIFVELWMSLGMTSICICSGSLEWS
>Os02g13400
MAGSFVAVRGKPRSSPKRSGGGGGADPPLSLAMPTVADLHKTAELEKFLVEAGLYEGEEESAKREEVLREIDQIVKEWVKKVTIQKGYSEQMVKEANAVLFTFGSYRLGVHGPGADIDALCIGPSYVKREEEFFVTLYGALSEMEEVTELQPVPDAHVPVMKFKFRGLPIDLLYASVSLPVIPPDFDISQGSVLCDVDEATVRSLNGCRVADQILRLVPNAEIFRKTLRCLKYWAQRRGVYSNVTGLLGGVSWALLVARVCQLYPNAVPSMLVSRFFRVFTQWQWPNPVMLCAIENDDNLGFAVWDPRKNPRDRSHVMPIITPAYPCMNSSYNVSTSTLRVIMEQFQFGNKICQEIELNKASWSSLFEPFQFFEAYTRYLVVDIVADDDDDLRLWKGWIESRLRQLTLKIERDTKGMLQCHPNPCEYADPSIQCAHCAFYMGLSRKEGMKIRGQKFDIRGTVDEFMHEIGMYTQWKSGMDLAVTHVRKKEIPLYVFEQGCQKTRPPTP
>Sb04g008100
MAGSVGKGRAALRSSPKRYSGTDPPLSLAGPTLADLQRTAELEKFLVEAGLYEGKEESAKREDVLCEIGQIVKEWVKQLTSKKGYADQLVEQANAVLFTFGSYRLGVHGPEADIDTLCVGPSYVNREEDFFVTLHGILAEKEEVTELQPVPDAHVPVLKFKFRGISIDLLYASLSLSVIPADFDISQGSVLCDVDEATVRSLNGCRVADQILRLVPNVENFRTTLRCLKYWAKRRGVYSNITGFLGGVNWALLVARVCQLYPNAVPSMLVSRFFRVFTQWQWPNPVMLCAIENNDLGFSIWDPRKNPRDRNHLMPIITPAYPCMNSSYNVSSSTLRVIMEQFQFGNKICQEIELNKANWNALFEPFHFFEAYRKFLVVDIVAENDDDLRLWKGWIESRLRQLTLKIDRDTKGILQCHPYPCEYSDPTIECAHCAFYMGLSRKEGSKKRGQQFDIRGTVDEFMREIGMYSLWMPGMDLAVTHVQREQVPSYVFEQGYKKPCPTMHAN
>At2g25850
MVSTQQRTDDDSSQPVKASLKSYGITEPLSIAGPSAADVKRNLELEKFLVDEGLYESKEETMRREEVVVRIDQIVKHWVKQLTRQRGYTDQMVEDANAVIFTFGSYRLGVHGPMADIDTLCVGPSYVNREEDFFIFFRDILAEMEEVTELQPVTDAHVPVMKFKFQGISIDLLYASISLLVIPQDLDISNSSVLCDVDEQTVRSLNGCRVADQILKLVPNSEHFRTTLRCLKYWAKKRGVYSNVTGFLGGVNWALLVARLCQFYPNAIPSMLVSRFFRVYTQWRWPNPVMLCAIEEDDLSFPVWDPRKNHRDRYHLMPIITPAYPCMNSSYNVSQSTLRVMTEQFQFGNTICQEIELNKQHWSSLFQQYMFFEAYKNYLQVDVLAADAEDLLAWKGWVESRFRQLTLKIERDTNGMLMCHPQPNEYVDTSKQFRHCAFFMGLQRADGFGGQECQQFDIRGTVDEFRQEVNMYMFWRPGMDVHVSHVRRRQLPSFVFPNGYKRSRQSRHQSQQ
>At4g32850
MMVGTQNLGGSLPPLNSPKSYGITKPLSLAGPSSADIKRNVELEKYLVDEGLYESKDDTMRREEVLGRIDQIVKHWVKQLTQQRGYTDQMVEDANAVIFTFGSYRLGVHGPGADIDTLCVGPSYVNREEDFFIILHDILAEMEEVTELHPVPDAHVPVMKFKFQGIPIDLLYASISLLVVPQDLDISSSSVLCEVDEPTVRSLNGCRVADQILKLVPNFEHFRTTLRCLKYWAKKRGVYSNVTGFLGGVNWALLVARVCQLYPNAIPSMLVSRFFRVYTQWRWPNPVMLCAIEEDELGFPVWDRRKNHRDRYHLMPIITPAYPCMNSSYNVSQSTLRVMTEQFQFGNNILQEIELNKQHWSSLFEQYMFFEAYKNYLQVDIVAADAEDLLAWKGWVESRFRQLTLKIERDTNGMLMCHPQPNEYVDTARQFLHCAFFMGLQRAEGVGGQECQQFDIRGTVDEFRQEVNMYMFWKPGMDVFVSHVRRRQLPPFVFPNGYRRPRQSRHQNL
>PoplarXVIII
MVGSQSSNGTAAKRYGITKPISVAGPTEPDLHRNAELEKFLVDSGLNESKDETIKREEVLGRIDQIVKDWVKQLTRQRGYTDQMVEEANAVIFTFGSYRLGVHGPGADIDTLCVGPSYVNREEDFFITLHDKLAETEEVTELQPVPDAHVPVMKFKFQGISIDLLYASISLLVVPQDLDISNGSVLYEVDEQTVRSLNGCRVADQILKLVPNVEHFRTTLRCLKFWAKRRGVYSNVTGFLGGVNWALLVARVCQLYPNAIPSMLVSRFFRVYTQWRWPNPVMLCSIEEDDLGFPVWDPRKNPRDRFHLMPIITPAYPCMNSSYNVSTSTLRVMTEQFQSGNRILQEIELNKAQWSALFEPYLFFEAYKNYLQVDIVAAVAADLLVWKGWVESRLRQLTLKIERDTNGMLQCHPYPNEYIDASKQCPHCAFFMGLQRKEGVTGQEGQQFDIRGTVDEFRQEINMYMFWKPGMEIYVSHVRRRQLPGFVFPDGYKRSRSSRHINQ
>PoplarVI
MVGSQSPNGTAAKRYGIMKPISVAGPTEPDLHRNAELEKQRRGYEERRCSGPYRSKDWVKRLTRQRGYTDQMVEEANAVIFTFGSYRLGVHGPGADIDTLCVGPSYVNREDFFIVLHDKLAEMEEVTELQPVPDAHVPVMKFKFQGISIDLLYASISLLVPEQDLDISNGSVLYEVDEQTVRSLNGCRVADQILKLVPNVEHFRATLRCLKFWAKRRGVYSNVTGFLGGVNWALLVARVCQLYPNAIPSMLVSRFFRVYTQWRWPNPVMLCSIEEDALGFPVWDPRKNPRDRFHHMPIITPAYPCMNSSYNVSTSTLRVMTEQFQSGNRILQKIELNKEQWSALFEPYLFFEAYKNYLQVDIVAADAVDLLAWKGWVESRLRQLTLKIERDTDGMLQCHPYPNEYIDPSKQCAHCAFFMGLQRKEGVTGQEGQQFDIRGTVDEFRQDINMYLPWKPGMDIYVSHVRRRQLPGFVFPDGYKRSRPSRHVNQQ
>GSVIVT00034292001
MVSSKGLGDSPPRQSVKQYGVTKPISVAGPTEVDIQRSLELEKFLVDAGLYESKEEAIKRAEVLDRLGQIVKDWVKQLTRLRGYTDQMVEDANAVLFTFGSYRLGVHGPGTDIDTLCIGPSYVSREEDFFFILHNILADMEEVTELQPVPDAHVPVMKFKFDGISIDLLYASISLLVVPEDLDISDLSVLYNIDEPTVRSLNGCRVADQILKLVPNVEHFCTTLRCLKFWAKRRGVYSNVTGFLGGVNWALLVARVCQLYPNAVPSMLVSRFFRVYTQWRWPNPVMLCAIEEDELGFSVWDPRKNPRDRTHHMPIITPAYPCMNSSYNVSISTLRVMMEQFQYGNKICEGIELSNAQWGALFEPYLFFESYKNYLQVDIVAVDIDDLRAWKGWVESRLRQLTLMIERDTFGKLQCHPYPHEYVDTSKQCSHCAFFMGLQRKQGEIIQEGQQFDIRGTVDEFRHSINMYMFWKPGMEIYVSHVRRKQIPSYVFPEGYKRSRPQRPVNQQ
>GSVIVT00016654001
MENVKVRAKQFGLTKPISYVKPTDFHIRRSFELEKVLWDGGVYQVEEEARKREEIIEKLRVVVKSWVKQVTRWKGYTDKMVENANALIVTFGSYRLGVHGPGSDIDTLCIGPSYVNREEDFFIRLHNILIGMEGVSELLPIPHAHVPVMKFKFEGVSIDLLYASVSHLVVPDDLDISNESILYEADEPTVRSLSGCRVADQILRLVPNVEHFRTTLRCLKFWAKRRGVYSNVTGFLGGVNLALLVARVCQLYPNANPSMLVSRFFRVYTQWHWPNPVMLCPIEDKELGFPVWDPRRNPLDRNHHMPIITPAYPNMNSSYSVSTSTLEAMMKQFHTANKICNDIELNKSSWGALFEPFLFFRSYQNYLQVDITATDADDLRAWKGWVESRLRQLTLKVERCTIGKLLCVPCPREYVDTSRQCCHCTYFMGLRKKPGVEVGEVIDIRVATQEFKEEIVNMFSFWTPGMEIHVSHVLKNQLPSYVFPDEYRKRSQSSKSINQQ
>mossPAP1
MEGSRYLGVTEPISTADPTEVDYVNTKQLEECVKGLALQGSREEEVRREEVLGRLDELVNVWVKSMSRKKGLNDEYVREARCKIFTFGSYRLGVHGPGADIDTLCVGPCYVTREEDFFVELHDLLQKTEGVTELHTVPDAHVPVMSFEFNGIPIDLLYARLPLWVIPEELDILQDTILQNVDEQSVRSLNGCRVTDRILRLVPNMEHFRTTLRYVKLWAKRRGVYSNVIGFLGGVNWALLVARICQLYPNAVPSVLLSRFFRVYKQWRWPNPVMLCAIEEGPLGLPVWDPRRNPRDRSHLMPIITPTYPCQNSSFNVSNSTLRVMTEEFKRGDSICDSLDSKVADWSKLFEPYPFFESYKNYLQIDISAGDEEDLRIWKGWVESRLRQLILKVEKDTFGALQCHPHPSAFHDTSKRVQVCSFFVALQRKQGAPPSSTPFDMCHTIAEFKHSVNQYLLWKPTMKIHVSHVRPKQIPTYVFPNGIRPVRPPRPT
>mossPAP2
MDGDRYLGVTEPISTADPTEVDYANTKQLEEFVKGLALQGSREEEVRREEVLGLLDELVNVWVKMVSRMKGLNDEYVREARCKIFTFGSYRLGVHGPGADIDTLCVGPCYVTREEDFFVELHDLLQKTDGVTELHTVPDAHVPVMSFEFNGIPIDLLYARLPLWVIPEELDILQDSILQNVDEQSVRSLNGCRVTDRILRLVPNIEHFRTTLRYVKLWAKRRGVYSNVIGFLGGVNWALLVARICQLYPNAVPSVLLSRFFRVYKQWRWPNPVMLCAIEEGSLGLPIWDPRKNPRDRSHLMPIITPTYPCQNSSFNVSNSTLRVMTEEFKRGDGVCDSLDSKVADWSKLFEPYPFFESYKNYLQIEITAGDEEDLRIWKGWVESRLRQLILKVEKDTFGMLQCHPHPNAFHDTSKKVQVCSFFVALQRKQGAQHSSTPFDMCHTIAEFKHSVNQYLLWKPTMKIGVSHVRPKQIPTYVFPNGIRPVRPPR
>SelaginellaPAP1
MAQSNGKKYLGVTEPISTAGPTEADFARTRDLEKVLTEAGLYESPEEAVQREEVLGRLDQLVKEWVKNICLRKGYSEQLTQEANAKIFTFGSYRLGVHGPGTDIDTLCVGPRHVSREEDFFGVFHGMLEAMSEVTELHPVPDAHVPVMRFKFSGISIDLLYAPLAVWTIPEDLDISQESILRNLDEPSVRSLNGCRVTDQILRLVPNIEHFRTTLRCMKLWARKRGVYSNVTGFLGGVNWALLVARICQLYPNALPSMLVSRFFRVYTQWRWPNPVMLCEIEEGSLGLSVWDPRKNPRDRTHQMPIITPAYPCMNSSYNVSSSTLRVMVEEFSRANGICEVIEMNKAEWSALFEPYAFFDAYKNYLQIDVFAADNDDLRRWKGWVESRLRQLTLKIEKHTYGMLQCHPHPCDFVDESKEGKHCAFFMGLQKRQGLPSQEGQQFDIRLTVEEFRQSVTGYQLWKEGMDIAVSHVRRRQIPAYVFPGGTKPARPPKVTGTGRRRPVIRLCSASVPPSTSAPPGNHFVNR
>SelaginellaPAP2
MEPLSTAGPTPADLGRTRDLEKLLSNAGLNESREEAMKREGVLGRLDQIVKSWVRQICVNKGFSNEVVQEANAKIFTFGSYRLGVHGPGSDIDTLCVGPSHATREEDFFVELHNILAETENVTELNPVPEAHVPVMKFKFDGISIDLLYARLSSWTIPEDLDISDESIMQNLDEQSVLSLNGCRVTDQILRLVPNIQHFRTTLRCMKYWAKRRGVYSNVTGFLGGINWALLVARICQLYPNAVPSTLVSRFFRVYTQWRWPNPVMLCPIEERSSLGLLQVWDPRKNPRDKSHLMPIITPAYPCMNSSYNVSTSTLRIMTQEFNRGNEVCEQLEMSRATWDLLFESFSFFEAYRNYLQIDVVAIDDCDHRCWKGWVESRLRQLTLKVEKDTYGMLQCHPHPSDFVDMARDGYHCAYFMGLQRKLGAPLHEGQQFDIRTTVEQFKLNVAAYTSWKPGMEIYVSHVRRKQIPLFVYPGGVKPARP
>GSVIVT00017746001
MSNLGLNNRNNSGQRLGITEPISLGGPNELDVTKTQELEKFLAAAGLYESQEEAVSREEVLGRLDQIVKIWVKAISRAKGLNEQLVQEANAKIFTFGSYRLGVHGPGADIDTLCVGPRHATREEDFFGELHKMLSEMPEVTELHPVPDAHVPVMRFKFSGVSIDLLYAKLSLWVIPEDLDVSQDSILQNADEQTVRSLNGCRVTDQILRLVPNIQNFRTTLRFMRFWAKRRGVYSNVAGFLGGINWALLVARICQLYPNALPSMLVSRFFRVYTQWRWPNPVMLCAIEEGTLGLQVWDPRKYPKDRFHLMPIITPAYPCMNSSYNVSSSTLRIMSEEFKRGNEISEVMEANKADWATLCEPYPFFEAYKNYLQIEIAAENADDLRKWKGWVESRLRQLTLKIERHTYNMLQCHPHPGDFSDKSRPFHCCYFMGLQRKQGVPASEGEQFDIRLTVDEFKHSVGMYTLWKPGMEIHVIHVRRRNIPNFVFPGGVRPSRPTKVASERRRVLEP
>PoplarXV
GITEPISLGGPTEYDVTKTRELEKFLQDAGLYESQEEAVSREEVLGRLDQIVKNWVKVISRAKRLNEQLVQEANAKIFTFGSYRLGVHGPGADIDTLCVGPRHATREEDFFGELHRMLSEMPEVTELHPVPDAHVPVMRFKFKGVSIDLLYAKLSLWVIPQDLDVSQDSMLHNADEQTVRSLNGCRVTDQILRLVPNIQNFRTTLRCMRFWAKRRGVYSNVSGFLGGINWALLVARICQLFPNALPNMLVSRFFRVYTQWRWPNPVMLCAIEEGSLGLSVWDPRRNPKDRYHLMPIITPAYPSMNSSYNVSSSTLRIMTEEFQRGNEILQAMEVSKAEWDTLFEPFSFFEAYKNYLQIDISAENEDDLRQWKGWVESRLRQLTLKVKHQLLFLFGCLHCSYFMGLQRKQGVPVNEGEQFDIRITVDEFKNSVNMYTLWKPGMEIRVTHVKKRNIPNFVFPSGVRPSRPSK
>At1g17980
MASVQQNGQRFGVSEPISMGGPTEFDVIKTRELEKHLQDVGLYESKEEAVRREEVLGILDQIVKTWIKTISRAKGLNDQLLHEANAKIFTFGSYRLGVHGPGADIDTLCVGPRHATREGDFFGELQRMLSEMPEVTELHPVPDAHVPLMGFKLNGVSIDLLYAQLPLWVIPEDLDLSQDSILQNADEQTVRSLNGCRVTDQILRLVPNIQNFRTTLRCMRFWAKRRGVYSNVSGFLGGINWALLVARICQLYPNALPNILVSRFFRVFYQWNWPNAIFLCSPDEGSLGLQVWDPRINPKDRLHIMPIITPAYPCMNSSYNVSESTLRIMKGEFQRGNEICEAMESNKADWDTLFEPFAFFEAYKNYLQIDISAANVDDLRKWKGWVESRLRQLTLKIERHFKMLHCHPHPHDFQDTSRPLHCSYFMGLQRKQGVPAAEGEQFDIRRTVEEFKHTVNAYTLWIPGMEISVGHIKRRSLPNFVFPGGVRPSHTSKGTWDSNRRSEH
>GSVIVT00030424001
MASVSASNQVNTLCLGVSEPISTAGPTEFDLIKTRELEKFLADSGLYETREEAIRREEVLGRVDQIVKVWVKTVSRAKGFNEQLVHEANAKIFTFGSYRLGVHGPGADIDTLCVGPRHATRDEDFFGELHRMLAETPEVQELHPVPDAHVPVMKFKFNGVSIDLLYARLSLWVIPEDLDISQETILQNVDEQTVRSLNGCRVTDQILRLVPNIQNFRTTLRCMRFWAKRRGVYSNVSGFLGGINWALLVARICQLYPNAVPSTLVSRFFRVYTQWRWPNPVMLCPIEEKCLGLPVWDPRRNIKDRNHLMPIITPAYPSMNSSYNVSWSTLRIMEEELQRGNEIVKEMETENTGWITLFEPFLFFEAYKNYLQIDITAENDVDLRNWKGWVESRLRLLTRKVILLSLLI
>Os06g21470
MAKSNNGNGYLGVTEPISLSGPTEKDVVRTQEVEKCLADAGLYESQEEAVSREEVLGKLDQIVKAWIKKATRASGFGDQFVQEANAKIFTFGSYRLGVHGPGADIDTLCVGPRHATRTEYFFQALYDMLVDMPEVTELHPVPDAHVPVLKFKLNGVSIDLLYANLTHVVIPEDLDLSHDSILHNVDEQTVRSLNGCRVTDKILRLVPNILTFRTTLRSLRFWAKRRGVYSNVIGFLGGINWALLVARICQLYPNASPSMLISRFFKVYSKWKWPNPVMLCHIEEGSLGLLVWDPRRNFRDRGHHMPIITPAYPSMNSSYNVSISTRHVMVQEFTRASDICQAIDEREADWDALFEPYPFFESYRNYLKIEITARNEDDLRNWKGWVESRLRTLVLKIERFTREMLLSHPNPRDFIDSSRPLHCFYFMGLWKKQISQAQEAEQYDIRAIVNEFKSNIHAYQHWREGMEIEVSHVKRKDIPSFVFPGRIRPSRPSRTVGKEAR
>Sb01g012650
MSKAKTNNGYLGVTEPISLSGPTDKDLMQTTEVEKYLSDAGLYESQDEAVLREEVLGKLDQTVKAWIKKATRISGYGEQFVHEANAKIFTFGSYRLGVHGPGADIDTLCVGPRHATRNEYFFRWLHDMLAEMPEVSELHPVPDAHVPVLGFKINGVSIDLLYANLAHAVIPEDLDLSQDSILNNVDEQTVRSLNGCRVTDQILRLVPNILSFRTTLRFIRYWGKRRGVYSNVMGFLGGINWAILVGRICQLYPNASPSMLISRFFRVYSKWKWPNPVMLCHIEEGYLGLPVWDPRRNYRDRGHQMPIITPAYPCMNSSYNVSVSTRYVMTQEFTRAFEICQAIDEGKADWDALFEPYPFFESYKNYLEVNITARNEDELRSWKGWVESRLRTLVLKIERYSHEMILAHPYPKDFSDKSRPLHCFYFMGLWRKQTTQTQEAEQFDIRGIVNEFKNTICAYQQWKEGMDIEVSHVKRKEIPLFVFPGGVRPSRSSRTAHKNSRTV
>Os03g19920
MSRSSRGGRQSASSATRMASRARPGFPVAPPPPMGPPPPPPMPPVPVMYLRGVPPPPPWLPQHLIICGLDPAAAERTDAFRSKSLLNFISRTGVLPSPEEELKRQVVVRELDKIVMGWAKRVAYDQREQYWNTTATVLTFGSYALGAYGPESDIDAVCVGPCIASLQHHFFIVLRQMLEERPEVSDLHSIENAKVPLMRFKFNGMLVDFPYVQLPVINAAEAIHAFDPRLLAVVNEPSWRCLSGVRVNRQIMQLLPNIKKFQILLRCLKLWARKRGLHCHLLGFFAGIHLAILAAFVCIMHPHATLSSLFNSFFDIFSHWHWPLPVSLLDQPTPWRPHCCSFMPIVMPCSPPEFCASSITRSTFNKIKEELQRGFALTKGDRNGDINWTELFAPFPYTVRYKHFLRIVLSAPVAEELRDWVGWVKSRFRNLLLKLESIGVDCDPDPSEQADHSMIEPNVVFFWGLMYRTSTNICIDSVKEDFMKSVTNDIYGKEKCTHSDITMSIVWPTHLPKCVYAHS
>Sb01g037200
MALDLAVGGSAARRAETQTLAPVLLMGPPPPPPIPPTTGVYLPGPPPPGALLSRPIPMALPREVIVYMDECRSRSLLKFISDAGIVPSLEDERRRERVVRELGKIVMEWAKRVAYEQGKQHWITSATVLTFGSYALGAYGPESDIDVLCIGPYIATLQHHFFVVLRQMLEGRPEVSELQSIEGAKVPLMRFKFNGILVDFPYVQLPFINAAEAMHAFDPHVLENVDGPSWRCLSGVRANRQIIQLVPNMKLLGFFAGIHLAILAAYVCRRHPNASINTLLSLFFDIFAHWPWPLPVSLLDPPVLCRGPDGCSLMPIMLPCNPPEFCSSSTTESTFSKIKEELRRGYALTKDTRSTDFDWSWLFASFPYGARYKCFLRIVLSAPLDEELRDWVGWVKSRFRNLLLKLESLGVYCDPDSSEQVDHTITEPNVVFFWGLVFTRNIQICTSSLKEDFMKSVCNNIYGKEKCAHSDITMAIVGPPQLPKSIFDLS
>Os07g48890
MAPILLHLHPAFLAQMDSRRTTSLLQDEGGIPSPEADKKREQVIRKLNKIVMDWAKVVAYEQRVPPRRATATVLTYGSYTLGAHGPESDIDALCVGPCIATLQYHFFIVLRQILEDRPEVSELQTVESAKVPLMRFRFSGISVDFTYAQLPAIITSNPHLLQKLDSLSWRSLSGVRVNEQIVQLVPNAQKFQILLRCIKLWAKRRGIHCHLLGFFAGIHLAILAAYVCQRYPYGTINGLFTIFFDIFAHWNWQIPVSLHGQPTNCRRPDGSFMPILLPCTPPEFCTSNMTKGTFKKIREELMRGYALTKEPWRHDFEWVWLFAPFPYATKYEEFLRIALCAPTSEELRDWAGWVKSRFNLILKLESIGVECDPDSTEEVDHTVFEPSIVCHWGLIYKTSTHIDISSLGEDFMKDVINDVYGKVKGTHSKLTMSIVRSSQLPKSLYSHS
>Sb02g043400
MAYMAAVAPVPWWPPPPELAPVGFPDASSPAGYPKPQTLPFLLAPTPPPPPPPPPLPAGYPLLPPPAPIIIQLQPDPSFVAEVDQRRSSSLVQFLKDEGAVPSPEDEKKREKVIRELKKIVMHWANAVAYEQSVPQGLATATVLTYGSYTLGAHGPESDIDVLCVGPCIATLQYHFFVVLRQLLEGRPEVSELQTIEKAKVPLMRFRFTGIAVDFTYAQLPVIDALKKFQALLRCIKLWARKRGLHCHYLGFFAGIHLAILAAYVCRKFPDASVNGLFAVFFQTFAHWPWQVPDSLRHDFQWTWLFEPFPYDKKYQQFLRIALCAPTFAELRDWAGWVKSRFRLLILKLERAGIECDPCPSEEVDHTDNDPNVVFYWGLIPERIIQVDTSSLKEDFMESITNDVYGTVKCTHSDVTISVVGLPQLPKSMRSH
>GSVIVT00033174001
MAHAHRSQNSVALVHSQPLIHPQPPVVNAPVGFVPRPVGVINPSFGPVPPFDPASLPQPGFVLNPAVLVRMEHRRSISLLQFMSNEGLIPSPEEELKRKNVIEKLKEIVLTWVKRVAWQRQRPKQQIAVTSATILTYGSYGLGVHGPESDIDALCVGPFFASMADDFFIVLRNMLESRPEVSEIHCVKDAKVPLMRFKFDGISVDLPYAQLKLLYVPENLNVLNPYFLRNIDETSWKSLSGVRANECILQLVPNVENFQSILRCIKLWAKRRGVYGNLFGYFGGVHLAILAAFVCQKNPHANLNVLMSSFFKTFSGWPWPTPVALEDGRLPTGGTRETRALMPIQLPCSPYGYCHSNITKSTFYRITTELTLGHALTRDLLRLDFDWNDIFEPFCYSKKYSRFIKIYLSSSNQDELGDWVGWVKSRFRFLLAKVEEVQGLCDPNPTEFIDPDAGGPNVVFFWGVQPGRINFSDIDVVEDDFMQNINNGGYQGPPGKMNLSVIPTSQLPGYAQLDTGSRNRTKACWRMFNYHQPR
>PoplarVIII
MVNEGLFPSPEEDEKRKIIVEKLKTIVVAWAKKVAWQRCLPKQQIAATSATILTYGSYGLGFHDPESDIDALCVGPFFATIAEDFFIVLHNILKSRPEISEIHCVKDSKVPLMRFTFDGISVDLPYAQLKVLNVPENVDILNLSLLTNIDETSWKSLSGVRANQRILLLVPNLMNFQSMLRCLKLWAKRRGVYGNLNGFLGGVHLAVLAAFVCQNQPNASVIALISNFFSTYAMWPWPTPVMLQDGMSSNVEDVIETRFYMPIRLPCSPYEYCHSNVTKSTFTKIRAEFLRGHSMTRDLLKLKLDSDVGRIFEPFPYSTNYTRFVKIYLSAPDQDELGDWVGWVKSHFRCLLLKLEAVQGFCDPNPMEYVDMDASEPNVVFYWGLNRSRCNFVYIEPVEEDFSRSIYCGYYGIRGKMELSIVQASELPKNARFDSGNGKKMKACWKMLDYNQRR
>At3g06560
MKKGGGRNKGFPQDDESSISLRQLMVNEGLIPSLEDEVKRRGVINQLRKIVVRWVKNVAWQHRLPQNQIDATNATILPYGSYGLGVYGSESDIDALCIGPFFASIADFFISLRDMLKSRREVSELHCVKDAKVPLIRFKFDGILVDLPYAQLRVLSIPNNVDVLNPFFLRDIDETSWKILSGVRANKCILQLVPSLELFQSLLRCVKLWAKRRGVYGNLNGFLGGVHMAILAAFVCGYQPNATLSSLLANFFYTFAHWQWPTPVVLLEDTYPSTGAPPGLMPIQLPCGSHQYCNSTITRSTFYKIVAEFLLGHNLTKDYLKLNFSWKDLFELYPYANTYTWFTKIHLSAANQEDLSDWVGWVKSRFRCLLIKIEEVYGICDPNPTEYVETYTKQPNIVFYWGLQLRTINVSDIESVKIDFLKNVNSGSFRGTVGRIQLTLVKASQLPKNGECGSNNRSKKVTKTCWRIREDKQCNN
